# Supplementary material for: Experimental Mycobacterium microti Infection in Bank Voles (Myodes glareolus)
Source: Microorganisms. 2022 Jan 10;10(1):135. doi: 10.3390/microorganisms10010135 (PMC8779978; doi:10.3390/microorganisms10010135)
Supplement: Supplementary file 1 [file microorganisms-10-00135-s001.zip]

Archive with 1 entries (1 files):
- microorganisms-1493276-supplementary.xlsx
