# Supplementary material for: Experimental Mycobacterium microti Infection in Bank Voles (Myodes glareolus)
Source: Microorganisms. 2022 Jan 10;10(1):135. doi: 10.3390/microorganisms10010135 (PMC8779978; doi:10.3390/microorganisms10010135)
Supplement: Supplementary file 1 [file microorganisms-10-00135-s001.zip › microorganisms-1493276-supplementary.xlsx]

## Sheet: Results
Animal Nº	Experiment Nº	Inoculation route	Time Point	Sex	M.microti Dose	DPI	Death	TB	qPCR spleen	qPCR Liver	qPCR Lung	Serology	Spleen Culture	Liver Culture	Lung culture	qPCR IS6110 Oral Swabs	qPCR IS1081 Oral Swabs	qPCR IS6110 Faeces (Ct)	qPCR IS1081 Faeces (Ct)	Lesions Spleen	Lesions Liver	Lesions Lung	Lesions Thoracic LN	Lesions Cervical LN	Lesions Mesenteric LN	Lesions Inguinal LN	Lesions in the Peritoneum	Other organs with TB lesions
BV-3	1	IP	Early	M	10e5	23	Found dead	Positive	5,35x10e3	Negative	Negative	Negative	Positive	Negative	Negative	Negative	Negative	Negative	Negative	Negative	Negative	Negative	Negative	Negative	Negative	Negative	Negative
BV-4	1	IP	Early	M	10e5	28	Euthanasia	Positive	9,08x10e1	Negative	Negative	Positive	Positive	Negative	Negative	Negative	Negative	37,36 (21 dpi)	40.25 (7 dpi)	Negative	Negative	Negative	Negative	Negative	Negative	Negative	Negative
BV-5	1	IP	Early	F	10e5	28	Euthanasia	Positive	3,02x10e2	Negative	Negative	Negative	Positive	Negative	Negative	Negative	Negative	Negative	Negative	Negative	Negative	Negative	Negative	Negative	Negative	Negative	Negative
BV-7	1	IP	Early	F	10e5	28	Euthanasia	Inconclusive	Negative	Negative	Negative	Positive	Negative	Negative	Negative	Negative	Negative	Negative	Negative	Negative	Negative	Negative	Negative	Negative	Negative	Negative	Negative
BV-10	1	IP	Late	M	10e5	58	Found dead	Positive	5,00x10e4	Negative	Negative	N.A.	Negative	Negative	Negative	Negative	Negative	Negative	Negative	Negative	Positive	Negative	Negative	Negative	Negative	Negative	Negative
BV-6	1	IP	Late	F	10e5	88	Found dead	Positive	4,17x10e5	Negative	1,88x10e2	N.A.	Negative	Negative	Negative	Negative	Negative	Negative	Negative	N.A.	N.A.	N.A.	N.A.	N.A.	N.A.	N.A.	N.A.
BV-8	1	IP	Late	F	10e5	114	Euthanasia	Positive	9,63x10e6	7,3x10e3	8,70x10e4	Positive	Positive	Positive	Positive	Negative	Negative	Negative	Negative	Positive	Positive	Negative	N.A.	Positive	Positive	Positive	Negative	Salivary gland and inguinal subcutaneous
BV-9	1	IP	Late	M	10e5	114	Euthanasia	Positive	2,00x10e6	7,64x10e2	Negative	Positive	Positive	Positive	Negative	Negative	Negative	Negative	Negative	Positive	Positive	Negative	Positive	Positive	N.A.	Positive	Positive
BV-12	1	IG	Early	M	10e5	17	Found dead	Negative	Negative	Negative	Negative	N.A.	Negative	Negative	Negative	Negative	Negative	Negative	Negative	Negative	Negative	Negative	N.A.	Negative	Negative	N.A.	Negative
BV-11	1	IG	Early	M	10e5	28	Euthanasia	Negative	Negative	Negative	Negative	Negative	Negative	Negative	Negative	Negative	Negative	Negative	Negative	Negative	Negative	Negative	N.A.	Negative	N.A.	N.A.	Negative
BV-23	1	IG	Early	F	10e5	28	Euthanasia	Negative	Negative	Negative	Negative	Negative	Negative	Negative	Negative	Negative	Negative	40.58 (28 dpi)	Negative	Negative	Negative	Negative	Negative	Negative	Negative	N.A.	Negative
BV-24	1	IG	Early	F	10e5	28	Euthanasia	Negative	Negative	Negative	Negative	Negative	Negative	Negative	Negative	Negative	Negative	Negative	Negative	Negative	Negative	Negative	Negative	Negative	Negative	N.A.	Negative
BV-20	1	IG	Late	M	10e5	95	Found dead	Positive	4,2x10e8	2,77x10e5	2,54x10e7	Positive	Positive	Positive	Positive	Negative	Negative	Negative	41.82 (7 dpi)	Positive	Positive	Negative	N.A.	Positive	Positive	Positive	Negative	Skeletal muscle and subcutaneous tissue of the right anterior limb. Adipous tissue surrounding the cervical lymph node.
BV-26	1	IG	Late	F	10e5	99	Found dead	Positive	7,59x10e2	Negative	4,16x10e4	N.A.	Negative	Negative	Negative	Negative	Negative	Negative	Negative	N.A.	Negative	Negative	N.A.	Negative	N.A.	N.A.	Negative
BV-25	1	IG	Late	F	10e5	114	Euthanasia	Positive	1,36x10e5	Negative	Negative	Positive	Positive	Positive	Negative	Negative	Negative	39.82 (7 dpi)	39.95 (7 dpi)	Positive	Positive	Negative	Positive	Negative	Negative	Positive	Negative
BV-19	1	IG	Late	M	10e5	114	Euthanasia	Positive	Negative	Negative	Negative	Negative	Negative	Positive	Negative	Negative	Negative	43.58 (28 dpi)	Negative	Negative	Negative	Negative	Negative	Negative	N.A.	Negative	Negative
BV-1	1/2	IP/IG	Zero	M	PBS	0	Euthanasia	Negative	Negative	Negative	Negative	Negative	Negative	Negative	Negative	Negative	Negative	Negative	Negative	Negative	Negative	Negative	Negative	Negative	Negative	Negative	Negative
BV-2	1/2	IP/IG	Zero	M	PBS	0	Euthanasia	Negative	Negative	Negative	Negative	Negative	Negative	Negative	Negative	Negative	Negative	Negative	Negative	Negative	Negative	Negative	Negative	Negative	Negative	Negative	Negative
BV-27	2	IP	Early	F	10e6	28	Found dead	Positive	5,46 x 10e5	1,11 x 10e5	4,47 x 10e3	N.A.	Negative	Negative	Negative	Negative	Negative	Negative	Negative	N.A.	Positive	Negative	Positive	Negative	N.A.	N.A.	Negative
BV-13	2	IP	Early	M	10e6	29	Euthanasia	Positive	7,44 x 10e6	1,04 x 10e4	2,66 x 10e4	Positive	Positive	Positive	Positive	Negative	Negative	Negative	Negative	Positive	Positive	Positive	N.A.	Negative	Positive	Negative	Positive
BV-14	2	IP	Early	M	10e6	29	Euthanasia	Positive	1,12 x 10e5	2 x 10e4	7,82 x 10e1	Positive	Positive	Negative	Positive	Negative	Negative	Negative	Negative	Negative	Positive	Negative	Negative	Negative	N.A.	N.A.	Positive	Inguinal subcutaneous.
BV-15	2	IP	Early	M	10e6	29	Euthanasia	Positive	1,61 x 10e5	4,15 x 10e3	5,59 x 10e3	Positive	Positive	Positive	Negative	Negative	Negative	Negative	Negative	Positive	Positive	Positive	Positive	Negative	Positive	Positive	Positive	Inguinal subcutaneous.
BV-28	2	IP	Early	F	10e6	37	Found dead	Positive	1,92 x 10e6	7 x 10e3	1,93 x 10e4	N.A.	Positive	Positive	Negative	Negative	Negative	Negative	Negative	Positive	Positive	Negative	N.A.	Negative	Positive	N.A.	Negative
BV-29	2	IP	Early	F	10e6	37	Found dead	Positive	2,77 x 10e6	Negative	3,3 x 10e3	N.A.	Negative	Negative	Negative	Negative	Negative	Negative	Negative	Positive	Positive	Negative	N.A.	Negative	Positive	Positive	Positive	Inguinal subcutaneous.
BV-16	2	IP	Late	M	10e6	69	Euthanasia	Positive	3,25 x 10e7	3,75 x 10e3	Negative	Positive	Positive	Positive	Negative	Negative	Negative	Negative	Negative	Positive	Positive	Negative	Positive	Positive	Positive	Positive	Negative	Inguinal subcutaneous.
BV-17	2	IP	Late	M	10e6	69	Euthanasia	Positive	8,39 x 10e5	6,56 x 10e1	Negative	Positive	Positive	Positive	Negative	Negative	Negative	Negative	Negative	Positive	Positive	Negative	Positive	Positive	N.A.	Positive	Positive
BV-31	2	IP	Late	F	10e6	69	Euthanasia	Positive	1,1 x 10e6	Negative	Negative	Positive	Positive	Positive	Negative	Negative	Negative	40.28 (69 dpi)	Negative	Positive	Positive	Negative	Positive	Positive	Positive	N.A.	Positive
BV-32	2	IP	Late	F	10e6	69	Euthanasia	Positive	8,58 x 10e6	Negative	Negative	Positive	Positive	Negative	Negative	Negative	Negative	Negative	41.07 (41dpi)	Positive	Positive	Negative	Positive	Positive	Positive	Positive	Positive	Inguinal subcutaneous. Mediastinal adipous tissue.
BV-33	2	IP	Late	F	10e6	69	Euthanasia	Positive	1,87 x 10e6	2,24 x 10e2	9,21 x 10e3	Positive	Positive	Positive	Negative	Negative	Negative	41.55 (69 dpi)	Negative	Positive	Positive	Positive	Positive	Positive	Positive	N.A.	Positive	Inguinal subcutaneous. Perirenal.
BV-39	2	IP	Late	F	10e6	69	Euthanasia	Positive	1,84 x 10e6	Negative	2,77 x 10e3	Positive	Positive	Positive	Negative	Negative	Negative	Negative	Negative	Positive	Positive	Positive	Positive	Positive	Positive	Positive	Positive	Perirenal.
BV-40	2	IP	Late	F	10e6	69	Euthanasia	Positive	3,67 x 10e7	1,99 x 10e3	6,6 x 10e3	Positive	Positive	Positive	Negative	Negative	Negative	39.41 (69 dpi)	40.3 (69 dpi)	Positive	Positive	Negative	Positive	Positive	N.A.	Positive	Positive	Perirenal.
BV-41	2	IP	Late	F	10e6	69	Euthanasia	Positive	3,64 x 10e6	6,28 x 10e2	8,69 x 10e3	Positive	Positive	Positive	Negative	Negative	Negative	40,21 (69 dpi)	Negative	Positive	Positive	Negative	Positive	Positive	Positive	Positive	Positive	Perirenal.
BV-18	2	Contact with BV-16-17	--	M	--	69	Euthanasia	Inconclusive	Negative	Negative	Negative	Positive	Negative	Negative	Negative	Negative	Negative	Negative	Negative	Negative	Negative	Negative	N.A.	Inconclusive	Negative	Inconclusive	Negative
BV-34	2	Contact with BV-31-33	--	F	--	69	Euthanasia	Negative	Negative	Negative	Negative	Negative	Negative	Negative	Negative	Negative	Negative	Negative	Negative	Negative	Negative	Negative	Negative	N.A.	N.A.	Negative	Negative
BV-42	2	Contact with BV 39-41	--	F	--	69	Euthanasia	Negative	Negative	Negative	Negative	Negative	Negative	Negative	Negative	Negative	Negative	Negative	Negative	Negative	Negative	Negative	Negative	Negative	Negative	Negative	Negative
BV-30	2	Contact with BV-27-29	--	F	--	38	Found dead	Negative	Negative	Negative	Negative	Negative	Negative	Negative	Negative	Negative	Negative	Negative	Negative	Negative	Negative	Negative	N.A.	Negative	N.A.	Negative	Negative

## Sheet: Legend
	Results color code			Experimental groups color code
		Positive			Experiment 1 intraperitoneal (10e5)
		Negative			Experiment 1 Intragastric (10e5)
		Inconclusive			Mock inoculated (negative controls)
	N.A.	Not available			Experiment 2 Intraperitoneal (10e6)
					Experiment 2 (uninoculated contact animals) The DPI specified for these animals corresponds to the date their cage mates were ioculated.
	Abreviations
	IP	Intraperitoneal		M	Male		DPI	Days post inoculation
	IG	Instragastric		F	Female
	Serology results					Tissue qPCR results are expressed as CFU equivalents.
		Negative	No antibodies detected			Feces qPCR results ar expressed as cycle threshold (Ct) values. Ct values > 40 are considered inconclusive.
		+	Mild
		++	Moderate
		+++	Strong
